# Supplementary material for: Oversizing Consideration of Proximal Stent Graft in Hemodynamically Stable and Unstable Patients Undergoing Emergent Endovascular Aortic Repair
Source: J Clin Med. 2023 Dec 4;12(23):7500. doi: 10.3390/jcm12237500 (PMC10707288; doi:10.3390/jcm12237500)
Supplement: Supplementary file 1 [file jcm-12-07500-s001.zip]

Archive with 1 entries (1 files):
- jcm-2687134-supplementary.pdf
